# Supplementary material for: Detailed investigation of the composition and transformations of phenolic compounds in fresh and fermented Vaccinium floribundum berry extracts by high‐resolution mass spectrometry and bioinformatics
Source: Phytochem Anal. 2022 Jan 21;33(4):507–16. doi: 10.1002/pca.3105 (PMC9543071; doi:10.1002/pca.3105)
Supplement: Supplementary file 2 — Table S1. ABTS antioxidant assay Table S2. Total phenol content (Folin–Ciocalteu method) Table S3. Total anthocyanin content Table S4. Detailed data on the tentatively identified flavonoids and anthocyanins Table S5. Detailed data on the tentatively identified phenolic acids Table S6. Detailed data on the tentatively identified proanthocyanidins Table S7. Detailed data on the tentatively identified expected compounds [file PCA-33-507-s001.xlsx]

## Sheet: Table S1
Table S1. ABTS Antioxidant Assay
Wavelenght		734 nm					Calibration curve values a =				1.4649	b=	0.0289	R² =			0.9996
	STOCK SOLUTION (4,988 umol/mL)				WORKING SOLUTION
	Weight (mg)	Dilution volume (mL)	MW Trolox	Final Concentration ( umol/mL)	Sample volume (uL)	H2O (uL)	Final Volume (uL)	Concentration (umol/mL)	Reaction volume (uL)	ABTS (ul)	Blank	Absorbance	Δ absorbance
TROLOX	12.5	10	250.59	4.98823	600	4400	5000	0.598587	150	2850	1.001	0.108	0.893
								0.598587				0.098	0.903
								0.598587				0.09	0.911
					400	4600		0.399058				0.38	0.621
								0.3991				0.389	0.612
								0.3991				0.383	0.618
					200	4800		0.199529				0.677	0.324
								0.1995				0.67	0.331
								0.1995				0.671	0.33
					100	4900		0.0997646				0.83	0.171
								0.0998				0.833	0.168
								0.0998				0.831	0.17
					50	4950		0.0498823				0.908	0.093
								0.0499				0.9	0.101
								0.0499				0.902	0.099
					25	4975		0.0249411				0.931	0.07
								0.0249				0.935	0.066
								0.0249				0.937	0.064
					10	4990		0.00997646				0.959	0.042
								0.01				0.952	0.049
								0.01				0.957	0.044
	umol TE/g		=	Conc 1 x DF - Conc 2 x DF
				W
	Conc 1 = blank sample
	Conc 2= sample
SAMPLE	Sample weight (g)	% Humidity (freeze-dried sample)	Dilution volume	Sample volume (uL)	Dilution (uL)	Reaction volume (uL)	ABTS (uL)	Blank	Absorbance ( 734 nm)	Δ Absorbance	(Δabsorbance -a)/ b (umol/mL)	umol TE / g Freeze-dried sample	umol TE / g dw	Average	% CV
Native berry	0.202	13.16	10	100	1000	150	2850	0.97	0.232	0.738	0.48406	239.634	275.949	275.855	2.22577
	0.2							0.97	0.255	0.715	0.46836	234.18	269.668
	0.203							0.97	0.213	0.757	0.497031	244.843	281.947
Fermented berry	0.2012	13.16	10	100	1000	150	2850	0.97	0.203	0.767	0.503857	250.426	288.376	287.632	1.86089
	0.203							0.97	0.213	0.757	0.497031	244.843	281.947
	0.201							0.97	0.193	0.777	0.510683	254.071	292.574

## Sheet: Table S2
Table S2. Total phenol content (Folin-Ciocalteu method)
Wavelength		755 nm				Calibration curve values		a =	28.1733	b=	0.0058	R² =	0.998
Standard	STOCK SOLUTION (0,1220 mg/mL)				WORKING SOLUTION
	Weight (mg)	Dilution volume (mL)		Final concentration ( mg/mL)	Sample volume (uL)	Water (uL)	Final volume (uL)	Final concentration (mg/mL)	Standard volume (mL)	Folin reactant volume (mL)	Na2CO3 (mL)	Absorbance (nm)	(Sample absorbance - a ) / b mg/mL
Gallic acid	12.5	100		0.125	0	0	500	0	0.5	0.25	1.25	0	0
					20	480		0.005				0.128	0.00474918
												0.128	0.00474918
												0.128	0.00474918
					40	460		0.01				0.298	0.0107833
												0.298	0.0107833
												0.298	0.0107833
					60	440		0.015				0.444	0.0159655
												0.444	0.0159655
												0.444	0.0159655
					80	420		0.02				0.574	0.0205798
												0.574	0.0205798
												0.574	0.0205798
					100	400		0.025				0.709	0.0253715
												0.709	0.0253715
												0.709	0.0253715
					120	380		0.03				0.852	0.0304473
												0.852	0.0304473
												0.852	0.0304473
					140	360		0.035				1.009	0.0360199
												1.009	0.0360199
												1.009	0.0360199
					160	340		0.04				1.109	0.0395694
												1.109	0.0395694
												1.109	0.0395694
	mg GAE/ g		=	Conc x DF x 100
				W
SAMPLE	Sample weight (g)	% Humidity (freeze-dried sample)	Dilution volume	Sample volume before dilution (mL)	Sample volume after dilution (mL)	Sample volume for reaction (uL)	FOLIN C 1N (uL)	Na2CO3 1,2N (uL)	Sample absorbance ( 755 nm)	Concentration (Sample absorbance - a )/ b) mg/mL		mg gallic acid/ g freeze-dried sample	mg gallic acid/ g dw	Average	% CV
Native berry	0.202	13.16	8	1	50	500	250	1250	0.566	0.0198841		39.3744	45.3413	45.0177	3.23539
	0.2								0.572	0.020097		40.1941	46.2852
	0.203								0.545	0.0191387		37.7117	43.4266
Fermented berry	0.2012	13.16	8	1	50	500	250	1250	0.475	0.0166541		33.1095	38.127	38.2186	2.7272
	0.203								0.468	0.0164056		32.3263	37.2251
	0.201								0.489	0.017151		34.1313	39.3037

## Sheet: Table S3
Table S3. Total anthocyanin content
Wavelength		535 nm				700 nm
		(A 535 - A700) pH 1 - (A 535 - A700) pH 4,5
	mg cyanidin 3 glucoside/ g		=	Δ Abs x MW x DF
				ε x L x W
	MW = molecular weight of cyanidin 3-glucoside 449,2 g/mol
	DF = dilution factor W = sample weight					L : cell diameter
	ε = molar absorbivity of cyanidin 3-glucoside 26900 L/mol x cm
SAMPLE	Sample weight (g)	% Humidity (freeze-dried sample)	Dilution volume	Sample volume before dilution (mL)	Sample volume after dilution (mL)	cell diameter (cm)	Abs 535nm pH=1	Abs 700nm pH=1	Abs 535nm-Abs 700nm (pH= 1)	Abs 535nm pH= 4,5	Abs 700nm pH= 4,5	Abs 535nm-Abs 700nm (pH= 4,5)	Δ Abs	mg cyanidin 3 glucoside /g freeze-dried sample	mg cyanidin 3 glucoside / g dw	Average	% CV
Native berry	0.202	13.16	10	1	20	1	0.875	0.042	0.833	0.091	0.019	0.072	0.761	12.582	14.4888	14.5368	1.90196
	0.2						0.857	0.042	0.815	0.091	0.019	0.072	0.743	12.4073	14.2875
	0.203						0.897	0.042	0.855	0.091	0.019	0.072	0.783	12.882	14.8342
Fermented berry	0.2012	13.16	10	1	20	1	0.261	0.067	0.194	0.253	0.111	0.142	0.052	0.863163	0.993969	0.991361	0.544373
	0.203						0.262	0.069	0.193	0.252	0.111	0.141	0.052	0.855509	0.985156
	0.201						0.262	0.069	0.193	0.252	0.111	0.141	0.052	0.864022	0.994958

## Sheet: Table S4
Table S4. Detailed data on the tentatively identified flavonoids and anthocyanins
ID	Name	RT	Formula	Molecular Weight	Adduct	Experimental m/z	Δ (ppm)	Confirming Peak	Main Fragments	Confidence Level	Mean Area Native Samples	Mean Area Fermented Samples	Ratio Fermented/Native
1	Cyanidin O-dihexoside	0.484	C27H31O16+	611.161	[M]+	611.161	1.3		449.1085; 287.0553; 241.0499; 231.0656; 213.0550; 149.0237; 137.0235; 121.0285	2	4.90064e+07	1.31598e+06	0.0268533
2	Petunidin O-pentosyl hexoside	1.64	C27H31O18+	643.15	[M]+	643.15	1.5		317.0663; 302.0246; 149.0237; 121.0285	2	23458472	792383	0.0337781
3	Delphinidin O-hexoside	2.79	C21H21O12+	465.104	[M]+	465.104	2.1		465.1034; 303.0502; 257.0448; 247.0605; 229.0499; 153.0185; 149.0237; 121.0285	2	82492042	3212322	0.038941
4	Catechin	3.061	C15H14O6	290.08	[M-H]-	289.072	1.8		289.0719; 245.0817; 137.0245; 125.0244; 109.0295	1	8.09556e+07	1.45752e+06	0.0180039
					[M+H]+	291.087	0.9		291.0871; 273.0770; 249.0763; 165.0549; 147.0443; 139.0392; 123.0443		5.05879e+07	2.41044e+06	0.0476485
5	Petunidin O-pentosyl hexoside	3.17	C27H31O18+	643.15	[M]+	643.15	1.5		317.0663; 302.0246; 149.0237; 121.0285	2	13202023	345030	0.0261346
6	Delphinidin O-hexoside	3.47	C21H21O12+	465.104	[M]+	465.104	2.1		465.1034; 303.0502; 257.0448; 247.0605; 229.0499; 153.0185; 149.0237; 121.0285	2	435023050	2395923	0.00550758
7	Delphinidin O-pentoside	3.85	C20H19O11+	435.092	[M]+	435.092	-0.5	303.05	435.0920; 303.0502; 257.0448; 247.0605; 229.0499; 153.0185; 149.0237; 121.0286	2	143959393	5395939	0.0374824
8	Petunidin O-pentosyl hexoside	4.54	C27H31O18+	643.15	[M]+	643.15	1.5		317.0663; 302.0246; 149.0237; 121.0285	2	7493959	193959	0.025882
9	Delphinidin O-pentoside	4.98	C20H19O11+	435.092	[M]+	435.092	-0.5	303.05	435.0920; 303.0502; 257.0448; 247.0605; 229.0499; 153.0185; 149.0237; 121.0286	2	539294929	2949392	0.00546898
10	Dihydromyricetin	4.941	C15H12O8	320.054	[M-H]-	319.047	2.1		319.0470; 301.03552; 257.0455; 193.0142; 183.0299; 149.0245; 137.0245; 125.0244	2	2.21301e+07	6.24018e+07	2.81977
11	Cyanidin O-hexoside	5.48	C21H21O11+	449.109	[M]+	449.109	2.1		449.1085; 287.0553; 241.0499; 231.0656; 213.0550; 149.0237; 137.0235; 121.0285	2	3.38556e+09	3.37474e+07	0.00996806
12	Cyanidin O-deoxyhexoside	5.595	C21H21O10+	433.113	[M]+	433.113	1.3		433.1128; 287.0553; 241.0499; 231.0656; 213.0550; 149.0237; 137.0235; 121.0286	2	4.6109e+07	412719	0.00895094
13	Petunidin O-hexoside	5.99	C22H23O12+	479.118	[M]+	479.118	1.6		317.0663; 302.0246; 149.0237; 121.0285	2	39493959	848294	0.0214791
14	Cyanidin O-deoxyhexoside	6.11	C21H21O10+	433.113	[M]+	433.113	1.9		433.1126; 287.0553; 241.0499; 231.0656; 213.0550; 149.0237; 137.0235; 121.0285	2	2.85331e+08	2.86615e+06	0.010045
15	Epicatechin	6.256	C15H14O6	290.079	[M-H]-	289.072	1.8		289.0719; 245.0817; 137.0245; 125.0244; 109.0295	1	8.3024e+08	2.82165e+07	0.033986
					[M+H]+	291.087	0.9		291.0871; 273.0770; 249.0763; 165.0549; 147.0443; 139.0392; 123.0443		2.8037e+08	1.26834e+07	0.045238
16	Cyanidin O-hexoside	6.46	C21H21O11+	449.109	[M]+	449.109	2.1		449.1085; 287.0553; 241.0499; 231.0656; 213.0550; 149.0237; 137.0235; 121.0285	2	9.14168e+07	6.76007e+06	0.0739477
17	Delphinidin O-pentoside	6.44	C20H19O11+	435.092	[M]+	435.092	-0.5	303.05	435.0920; 303.0502; 257.0448; 247.0605; 229.0499; 153.0185; 149.0237; 121.0286	2	48395409	928482	0.0191853
18	Cyanidin O-deoxyhexoside	6.525	C21H21O10+	433.113	[M]+	433.113	1.9		433.1126; 287.0553; 241.0499; 231.0656; 213.0550; 149.0237; 137.0235; 121.0285	2	1.96862e+08	1.35143e+07	0.0686486
19	Cyanidin O-pentoside	6.712	C20H19O10+	419.098	[M]+	419.098	0.8	287.054	419.0976; 287.0553; 241.0499; 231.0656; 213.0550; 149.0237; 137.0235; 121.0285	2	2.85863e+09	3.43329e+07	0.0120103
20	Pelargonidin O-pentoside	6.723	C20H19O9+	403.103	[M]+	403.103	1.6		403.1030; 271.0608; 215.0707; 197.0601; 149.0237; 121.0285	2	4.16108e+07	556977	0.0133854
21	Aromadendrin O-hexoside	6.97	C21H22O11	450.117	[M-H]-	449.11	2.4	289.071	449.1100; 287.0561; 269.0456; 177.0194; 151.0036; 125.0244; 107.0139	2	6.01198e+07	3.47844e+07	0.578585
22	Peonidin O-hexoside	6.99	C22H23O11+	463.125	[M]+	463.125	2.7	463.125	463.1247; 301.0707; 286.0472; 149.0237; 121.0285	2	3.56385e+06	220827	0.061963
23	Myricetin isomer	7.141	C15H10O8	318.038	[M-H]-	317.031	2.2		317.0303; 271.0259; 178.9985; 163.0037; 151.0036; 137.0244; 107.0139	2	2.20355e+07	1.43766e+06	0.0652427
24	Pelargonidin O-pentoside	7.28	C20H19O9+	403.103	[M]+	403.103	1.6		403.1030; 271.0608; 215.0707; 197.0601; 149.0237; 121.0285	2	9.25551e+08	8.15256e+07	0.0880833
25	Aromadendrin O-hexoside	7.256	C21H22O11	450.117	[M-H]-	449.11	2.4	289.071	449.1100; 287.0561; 269.0456; 177.0194; 151.0036; 125.0244; 107.0139	2	6.06178e+06	2.91197e+06	0.480383
26	Delphinidin O-pentoside	7.48	C20H19O11+	435.092	[M]+	435.092	-0.5	303.05	435.0920; 303.0502; 257.0448; 247.0605; 229.0499; 153.0185; 149.0237; 121.0286	2	98409983	4969394	0.0504968
27	Pelargonidin O-pentoside	7.695	C20H19O9+	403.103	[M]+	403.103	1.6		403.1030; 271.0608; 215.0707; 197.0601; 149.0237; 121.0285	2	9.25551e+08	8.15256e+07	0.0880833
28	Delphinidin	7.766	C15H11O7+	303.05	[M]+	303.05	1.2		303.0502; 257.0448; 247.0605; 229.0499; 153.0185; 149.0237; 121.0286		1.87788e+08	3.43431e+07	0.182883
29	Cyanidin O-hexoside	8.019	C21H21O11+	449.109	[M]+	449.109	2.1		449.1085; 287.0553; 241.0499; 231.0656; 213.0550; 149.0237; 137.0235; 121.0285	2	3.49207e+08	3.47415e+07	0.0994868
30	Peonidin 3-O-glucoside	8.336	C22H23O11+	463.125	[M]+	463.125	2.7	463.125	463.1247; 301.0707; 286.0472; 149.0237; 121.0285	1	9.52162e+06	182163	0.0191315
31	Peonidin O-pentoside	8.752	C21H21O10+	433.114	[M]+	433.114	1.5	433.114	433.1136; 301.0707; 286.0472; 149.0237; 121.0285	2	1.97256e+08	1.26126e+07	0.0639399
32	Cyanidin O-pentoside	8.813	C20H19O10+	419.098	[M]+	419.098	0.8	287.054	419.0976; 287.0553; 241.0499; 231.0656; 213.0550; 149.0237; 137.0235; 121.0285	2	6.67373e+08	8.34354e+07	0.125021
33	Cyanidin O-hexoside	8.877	C21H21O11+	449.109	[M]+	449.109	2.1	287.054	449.1085; 287.0553; 241.0499; 231.0656; 213.0550; 149.0237; 137.0235; 121.0285	2	4.47706e+08	3.12031e+07	0.0696955
34	Taxifolin O-hexoside	9.03	C21H22O12	466.112	[M-H]-	465.105	1.8		465.1041; 303.0512; 285.0407; 241.0407; 177.0194; 151.0036; 125.0244; 107.0140	2	4.41861e+07	2.66567e+07	0.603282
35	Taxifolin	9.258	C15H12O7	304.059	[M-H]-	303.052	3.3		303.0512; 285.0407; 241.0407; 177.0194; 151.0036; 125.0244; 107.0140	1	4.77281e+07	2.77274e+07	0.580944
36	Quercetin O-dihexoside	9.38	C27H30O17	626.15	[M-H]-	625.143	3.2		463.0880; 301.0354; 273.0411; 245.0454; 178.0085; 151.0036; 121.0295; 107.0139	2	1.00229e+07	5.06252e+06	0.505093
37	Cyanidin O-pentoside	9.519	C20H19O10+	419.098	[M]+	419.098	0.8	287.054	419.0976; 287.0553; 241.0499; 231.0656; 213.0550; 149.0237; 137.0235; 121.0285	2	4.55066e+08	4.5438e+07	0.0998494
38	Myricetin 3-O-hexoside	9.551	C21H20O13	480.093	[M-H]-	479.085	2.7		479.0844; 317.0303; 271.0259; 178.9985; 151.0036; 137.0244; 107.0139	2	1.92709e+07	482905	0.0250588
					[M+H]+	481.1	1.4		317.0303; 271.0259; 178.9985; 151.0036; 137.0244; 107.0139		1.00813e+07	209731	0.020804
39	Taxifolin O-hexoside	9.776	C21H22O12	466.112	[M-H]-	465.105	1.8		465.1041; 303.0512; 285.0407; 241.0407; 177.0194; 151.0036; 125.0244; 107.0140	2	7.96978e+06	1.02644e+06	0.128791
40	Myricetin O-hexoside	9.855	C21H20O13	480.092	[M-H]-	479.084	2.6		479.0844; 317.0303; 271.0259; 178.9985; 151.0036; 137.0244; 107.0139	2	6.93128e+06	422965	0.0610226
41	Naringenin O-hexoside	10.026	C21H22O10	434.122	[M-H]-	433.115	2.2		433.1144; 271.0613; 227.0713; 177.0194; 151.0036; 119.0503; 107.0139	2	1.52392e+07	1.13557e+07	0.745162
42	Quercetin O-dihexoside	10.079	C27H30O17	626.15	[M-H]-	625.143	2.6		463.0880; 301.0354; 273.0411; 245.0454; 178.0085; 151.0036; 121.0295; 107.0139	2	3.21704e+07	9.30369e+06	0.2892
43	Myricetin 3-O-pentoside	10.153	C20H18O12	450.081	[M-H]-	449.073	2.2	319.045	449.0724; 317.0303; 271.0259; 178.9985; 151.0036; 137.0244; 107.0139	2	1.89038e+07	1.44897e+06	0.0766495
44	Cyanidin	10.231	C15H11O6+	287.054	[M]+	287.054	-3.2		287.0553; 241.0499; 231.0656; 213.0550; 149.0237; 137.0235; 121.0285	1	1.59534e+08	138241	0.000866527
45	Quercetin O-hexoside O-pentoside	10.325	C26H28O16	596.139	[M-H]-	595.131	1.5		463.0901; 433.0777; 301.0354; 273.0411; 245.0454; 178.0085; 151.0036; 121.0295; 107.0139	2	2.4899e+07	2.58959e+06	0.104004
					[M+H]+	597.146	1.8	465.104	597.1385; 465.1026; 303.0502; 257.0445; 229.0499; 165.0186; 153.0185; 137.0237		5.33535e+07	8.19547e+06	0.153607
46	Taxifolin isomer	10.36	C15H12O7	304.059	[M-H]-	303.052	3.2		303.0512; 285.0407; 241.0407; 177.0194; 151.0036; 125.0244; 107.0139	2	4.14372e+07	1.14116e+07	0.275394
47	Cyanidin O-pentoside	10.683	C20H19O10+	419.098	[M]+	419.098	0.8	287.054	419.0976; 287.0553; 241.0499; 231.0656; 213.0550; 149.0237; 137.0235; 121.0285	2	2.37234e+06	502142	0.211666
48	Naringenin O-hexoside	10.811	C21H22O10	434.122	[M-H]-	433.114	0.9		433.1144; 271.0613; 227.0713; 177.0194; 151.0036; 119.0503; 107.0139	2	1.49594e+08	6.85887e+06	0.04585
49	Quercetin O-hexoside	11.003	C21H20O12	464.096	[M-H]-	463.088	0.2		463.0883; 301.0354; 273.0411; 245.0454; 178.0085; 151.0036; 121.0295; 107.0139	2	6.96716e+06	1.26994e+06	0.182275
50	Shiikimoyl Kaempferol	11.098	C22H18O10	442.091	[M-H]-	441.084	2.5		285.0407; 243.0296; 241.0502; 151.0036; 133.0295; 107.01139	2	6.49777e+06	4.06412e+06	0.625464
51	Myricetin 3-O-pentoside	11.106	C20H18O12	450.08	[M-H]-	449.073	2		449.0724; 317.0303; 271.0259; 178.9985; 151.0036; 137.0244; 107.0139	2	1.01724e+08	3.88988e+06	0.0382395
					[M+H]+	451.088	1.8	319.045	451.0879; 319.0454; 273.0395; 245.0447; 165.0187; 153.0186; 137.0298		2.94698e+07	955731	0.0324309
52	Myricetin 3-O-deoxyhexoside	11.248	C21H20O12	464.097	[M-H]-	463.089	2.8		463.0895; 317.0303; 271.0259; 178.9985; 151.0036; 137.0244; 107.0139	2	1.25658e+07	1.44421e+06	0.114932
53	Quercetin O-hexoside O-pentoside	11.254	C26H28O16	596.139	[M-H]-	595.131	1.8		463.0901; 433.0777; 301.0354; 273.0411; 245.0454; 178.0085; 151.0036; 121.0295; 107.0139	2	7.13466e+06	1.10909e+06	0.155452
					[M+H]+	597.146	1.8	465.104	597.1385; 465.1026; 303.0502; 257.0445; 229.0499; 165.0186; 153.0185; 137.0237		4.39552e+06	334127	0.0760154
54	Pelargonidin O-pentoside	11.303	C20H19O9+	403.103	[M]+	403.103	1.6		403.1030; 271.0608; 215.0707; 197.0601; 149.0237; 121.0285	2	8.74995e+06	609997	0.0697144
55	Quercetin O-hexoside	11.325	C21H20O12	464.097	[M+H]+	465.102	-0.7	303.05	465.1024; 303.0502; 257.0445; 229.0499; 165.0186; 153.0185; 137.0237	2	1.68389e+07	6.37128e+06	0.378366
56	Quercetin 3-O-hexoside	11.587	C21H20O12	464.096	[M-H]-	463.088	0.2		463.0883; 301.0354; 273.0411; 245.0454; 178.0085; 151.0036; 121.0295; 107.0139	2	8.91032e+09	3.55095e+09	0.398521
					[M+H]+	465.102	-0.7	303.05	465.1024; 303.0502; 257.0445; 229.0499; 165.0186; 153.0185; 137.0237		6.91702e+09	2.18345e+09	0.315663
57	Taxifolin O-deoxyhexoside	11.646	C21H22O11	450.116	[M-H]-	449.109	0.9		449.1084; 303.0512; 285.0407; 241.0407; 177.0194; 151.0036; 125.0244; 107.0140	2	9.40133e+06	1.97185e+06	0.209742
58	Rutin	11.901	C27H30O16	610.155	[M-H]-	609.148	3.5		463.0859; 447.0949; 301.0354; 273.0411; 245.0454; 178.0085; 151.0036; 121.0295; 107.0139	1	3.26655e+07	8.26762e+06	0.253099
59	Myricetin O-hexoside	11.956	C21H20O13	480.092	[M+H]+	481.1	1.4		317.0303; 271.0259; 178.9985; 151.0036; 137.0244; 107.0139	2	8.88511e+06	1.67603e+06	0.188634
60	Quercetin 3-O-glucoside	12.094	C21H20O12	464.096	[M-H]-	463.088	0.4		463.0883; 301.0354; 273.0411; 245.0454; 178.0085; 151.0036; 121.0295; 107.0139	1	3.49313e+08	1.69617e+08	0.485573
					[M+H]+	465.102	-0.7	303.05	465.1024; 303.0502; 257.0445; 229.0499; 165.0186; 153.0185; 137.0237		2.01529e+08	9.55242e+07	0.473998
61	Aromadendrin	12.146	C15H12O6	288.064	[M-H]-	287.057	3.1		287.0561; 269.0456; 177.0194; 151.0036; 125.0244; 107.0139	2	5.22267e+06	2.42133e+07	4.6362
62	Quercetin O-dipentoside	12.266	C25H26O15	566.129	[M-H]-	565.121	2.3		433.0776; 301.0354; 273.0411; 245.0454; 178.0085; 151.0036; 121.0295; 107.0139	2	3.24458e+07	3.38953e+06	0.104467
63	Quercetin O-hexoside O-pentoside	12.298	C26H28O16	596.139	[M-H]-	595.132	2.3		463.0901; 433.0777; 301.0354; 273.0411; 245.0454; 178.0085; 151.0036; 121.0295; 107.0139	2	6.093e+06	586055	0.0961849
64	Laricitrin 3-O-hexoside	12.332	C22H22O13	494.107	[M-H]-	493.1	2.2		493.0984; 331.0454; 316.0219; 315.0141; 151.0036; 107.0139	2	8.27634e+06	510826	0.0617213
65	Quercetin O-hexoside O-pentoside	12.372	C26H28O16	596.139	[M-H]-	595.131	2.3		463.0901; 433.0777; 301.0354; 273.0411; 245.0454; 178.0085; 151.0036; 121.0295; 107.0139	2	4.73599e+07	9.13901e+06	0.19297
					[M+H]+	597.146	1.8	465.104	597.1385; 465.1026; 303.0502; 257.0445; 229.0499; 165.0186; 153.0185; 137.0237		2.70878e+07	6.04292e+06	0.223087
66	Kaempferol O-hexoside	12.446	C21H20O11	448.102	[M-H]-	447.095	3.9		447.0944; 285.0403; 257.0457; 229.0504; 151.0036; 107.0139	2	8.97618e+06	1.63644e+06	0.182309
67	Quercetin 3-O-pentoside	12.615	C20H18O11	434.085	[M-H]-	433.077	-0.1	303.05	433.0775; 301.0354; 273.0411; 245.0454; 178.0085; 151.0036; 121.0295; 107.0139	2	3.42165e+09	1.26886e+09	0.370833
		12.707	C20H18O11	434.085	[M+H]+	435.092	-0.5		435.0918; 303.0502; 257.0445; 229.0499; 165.0186; 153.0185; 137.0237		1.59522e+09	5.12068e+08	0.321002
68	Quercetin O-dipentoside	12.759	C25H26O15	566.129	[M-H]-	565.121	2.3		433.0776; 301.0354; 273.0411; 245.0454; 178.0085; 151.0036; 121.0295; 107.0139	2	7.919e+07	3.35345e+06	0.0423469
69	Quercetin 3-O-hexosylpentoside	12.763	C26H28O16	596.139	[M-H]-	595.131	2.5		433.0777; 301.0354; 273.0411; 245.0454; 178.0085; 151.0036; 121.0295; 107.0139	2	4.3353e+07	7.15546e+06	0.165051
70	Quercetin 3-O-pentoside	12.99	C20H18O11	434.085	[M-H]-	433.078	-0.2	303.05	433.0775; 301.0354; 273.0411; 245.0454; 178.0085; 151.0036; 121.0295; 107.0139	2	6.72769e+08	2.58962e+08	0.384919
					[M+H]+	435.092	-0.5		435.0918; 303.0502; 257.0445; 229.0499; 165.0186; 153.0185; 137.0237		3.37839e+08	1.30386e+08	0.385942
71	Kaempferol 3-O-hexoside	13.143	C21H20O11	448.101	[M-H]-	447.094	2.5		447.0944; 285.0403; 257.0457; 229.0504; 151.0036; 107.0139	2	7.14981e+07	3.1359e+07	0.438599
					[M+H]+	449.108	1	287.054	449.1083; 287.0553; 241.0496; 213.0547; 165.0187; 153.0185; 121.0286		6.85413e+07	3.57183e+07	0.521121
72	Naringenin O-hexoside	13.285	C21H22O10	434.122	[M-H]-	433.114	1.3		433.1144; 271.0613; 227.0713; 177.0194; 151.0036; 119.0503; 107.0139	2	4.76416e+07	1.44587e+07	0.303488
73	Laricitrin O-hexoside	13.302	C22H22O13	494.107	[M-H]-	493.1	2.2		493.0984; 331.0454; 316.0219; 315.0141; 151.0036; 107.0139	2	1.16363e+07	195507	0.0168015
74	Quercetin O-dipentoside	13.356	C25H26O15	566.129	[M-H]-	565.121	2.6		433.0776; 301.0354; 273.0411; 245.0454; 178.0085; 151.0036; 121.0295; 107.0139	2	3.24221e+07	8.39612e+06	0.258963
75	Quercetin O-pentoside	13.511	C20H18O11	434.085	[M-H]-	433.077	-0.3		433.0775; 301.0354; 273.0411; 245.0454; 178.0085; 151.0036; 121.0295; 107.0139	2	9.65072e+09	4.51466e+09	0.467805
76	Isorhamnetin O-hexoside	13.612	C22H22O12	478.112	[M-H]-	477.104	2.8		477.1049; 315.0512; 300.0275; 271.0244; 255.0296; 151.0036; 107.0139	2	4.11492e+07	2.07413e+06	0.0504052
77	Quercetin O-pentoside	13.841	C20H18O11	434.085	[M-H]-	433.078	-0.3	301.035	433.0775; 301.0354; 273.0411; 245.0454; 178.0085; 151.0036; 121.0295; 107.0139	2	1.08494e+09	4.53412e+08	0.417916
					[M+H]+	435.092	-0.5		435.0918; 303.0502; 257.0445; 229.0499; 165.0186; 153.0185; 137.0237		3.22282e+09	1.37795e+09	0.42756
78	Myricetin	13.893	C15H10O8	318.038	[M-H]-	317.031	2.2		317.0303; 271.0259; 178.9985; 151.0036; 137.0244; 107.0139	2	2.44512e+07	3.4973e+06	0.143032
79	Quercetin 3-O-deoxyhexoside	14.045	C21H20O11	448.101	[M-H]-	447.093	0		447.0933; 301.0354; 273.0411; 245.0454; 178.0085; 151.0036; 121.0295; 107.0139	2	6.55437e+09	2.87153e+09	0.438109
					[M+H]+	449.108	0.3		449.1079; 303.0502; 257.0445; 229.0499; 165.0186; 153.0185; 137.0237		1.366e+09	5.35523e+08	0.392037
80	Quercetin O-pentoside	14.152	C20H18O11	434.086	[M-H]-	433.079	-0.3		433.0775; 301.0354; 273.0411; 245.0454; 178.0085; 151.0036; 121.0295; 107.0139	2	1.20837e+07	4.82638e+06	0.399412
					[M+H]+	435.092	-0.5		435.0918; 303.0502; 257.0445; 229.0499; 165.0186; 153.0185; 137.0237		3.5536e+08	1.32237e+08	0.37212
81	Quercetin O-hexoside	14.182	C21H20O12	464.097	[M-H]-	463.09	0.4		463.0883; 301.0354; 273.0411; 245.0454; 178.0085; 151.0036; 121.0295; 107.0139	2	1.74594e+07	6.46963e+06	0.370553
					[M+H]+	465.102	-0.7	303.05	465.1024; 303.0502; 257.0445; 229.0499; 165.0186; 153.0185; 137.0237		1.25166e+07	3.95195e+06	0.315737
82	Isorhamnetin 3-O-hexoside	14.272	C22H22O12	478.112	[M-H]-	477.105	2.8		477.1049; 315.0512; 300.0275; 271.0244; 255.0296; 151.0036; 107.0139	2	1.39031e+07	9.56997e+06	0.688335
83	Quercetin O-pentoside	14.421	C20H18O11	434.086	[M-H]-	433.079	-0.3		433.0775; 301.0354; 273.0411; 245.0454; 178.0085; 151.0036; 121.0295; 107.0139	2	1.49988e+07	3.5924e+06	0.239512
84	Isorhamnetin 3-O-hexoside	14.718	C22H22O12	478.112	[M-H]-	477.105	2.8		477.1049; 315.0512; 300.0275; 271.0244; 255.0296; 151.0036; 107.0139	2	1.49291e+07	7.75912e+06	0.51973
					[M+H]+	479.119	1.7	317.066	479.1192; 317.0663; 302.0425; 274.0474; 165.0185; 153.0185		7.99252e+06	3.31479e+06	0.414736
85	Kaempferol 3-O-pentoside	14.743	C20H18O10	418.091	[M-H]-	417.083	1.4		417.0832; 285.0403; 257.0457; 229.0504; 151.0036; 107.0139	2	4.28672e+07	1.93405e+07	0.451173
					[M+H]+	419.098	1.5	287.055	419.0976; 287.0553; 241.0496; 213.0547; 165.0187; 153.0185; 121.0286		1.9596e+07	9.42892e+06	0.481165
86	Myricetin O-acetyldeoxyhexoside derivative	14.854	C21H36O20	608.18	[M-H]-	607.173	0.8		505.1016; 463.0889; 317.0303; 271.0259; 178.9985; 151.0036; 137.0244; 107.0139	3	4.34137e+06	3.39756e+06	0.782601
87	Isorhamnetin 3-O-hexoside	14.914	C22H22O12	478.112	[M-H]-	477.104	2.8		477.1049; 315.0512; 300.0275; 271.0244; 255.0296; 151.0036; 107.0139	2	2.13142e+06	686868	0.322258
88	Phloretin O-hexoside	14.958	C21H24O10	436.138	[M-H]-	435.131	2.7		273.0770; 163.0349; 123.0451	2	1.83125e+07	6.10148e+06	0.333186
89	Diosmetin O-hexoside	15.385	C22H22O11	462.117	[M+H]+	463.124	1.2		463.1244; 301.0713; 286.0477; 258.0526; 153.0185	2	6.39691e+06	2.55174e+06	0.398902
90	Kaempferol 3-O-pentoside	15.462	C20H18O10	418.091	[M-H]-	417.083	1.4		417.0832; 285.0403; 257.0457; 229.0504; 151.0036; 107.0139	2	3.23085e+08	1.97197e+08	0.610358
					[M+H]+	419.098	1.5	287.055	419.0976; 287.0553; 241.0496; 213.0547; 165.0187; 153.0185; 121.0286		1.3569e+08	8.66879e+07	0.638868
91	Quercetin O-hexoside	15.563	C21H20O12	464.097	[M-H]-	463.09	0.4		463.0883; 301.0354; 273.0411; 245.0454; 178.0085; 151.0036; 121.0295; 107.0139	2	1.38075e+07	1.25984e+07	0.91243
					[M+H]+	465.102	-0.7	303.05	465.1024; 303.0502; 257.0445; 229.0499; 165.0186; 153.0185; 137.0237		7.79466e+06	5.76861e+06	0.740072
92	Quercetin O-acetylpentoside derivative	15.776	C26H26O15	578.128	[M-H]-	577.121	1.8	303.049	433.0776; 301.0354; 273.0411; 245.0454; 178.0085; 151.0036; 121.0295; 107.0139	3	4.86434e+08	1.0266e+08	0.211046
93	Eriodictyol	15.86	C15H12O6	288.064	[M-H]-	287.057	0.9		447.0937; 315.0512; 300.0275; 271.0244; 255.0296; 151.0036; 107.0139	2	1.313e+06	6.8247e+06	5.19777
94	Isorhamnetin 3-O-pentoside	15.87	C21H20O11	448.101	[M-H]-	447.094	0.9		447.0937; 315.0512; 300.0275; 271.0244; 255.0296; 151.0036; 107.0139	2	8.67778e+06	6.2975e+06	0.725704
95	Naringenin O-hexoside	15.877	C21H22O10	434.122	[M-H]-	433.115	2	273.076	433.1144; 271.0613; 227.0713; 177.0194; 151.0036; 119.0503; 107.0139	2	1.67345e+07	4.53271e+06	0.270859
96	Kaempferol O-pentoside	15.901	C20H18O10	418.091	[M-H]-	417.084	1.8		417.0832; 285.0403; 257.0457; 229.0504; 151.0036; 107.0139	2	4.41794e+06	3.41074e+06	0.772021
97	Kaempferol 3-O-deoxyhexoside	16.107	C21H20O10	432.106	[M-H]-	431.099	1.5		285.0403; 257.0457; 229.0504; 151.0036; 107.0140	2	1.48665e+08	8.0877e+07	0.544023
					[M+H]+	433.114	0.9	287.055	287.0553; 241.0496; 213.0547; 165.0187; 153.0185; 121.0286		3.2221e+07	1.66897e+07	0.517977
98	Quercetin O-acetylhexoside	16.201	C22H20O12	476.097	[M-H]-	475.09	3.2		475.0844; 301.0354; 273.0411; 245.0454; 178.0085; 151.0036; 121.0295; 107.0139	2	9.05705e+06	4.89079e+06	0.539998
99	Isorhamnetin 3-O-pentoside	16.412	C21H20O11	448.101	[M-H]-	447.094	0.9		447.0937; 315.0512; 300.0275; 271.0244; 255.0296; 151.0036; 107.0139	2	1.67023e+07	1.99619e+06	0.119516
					[M+H]+	449.108	2.3	317.066	449.1084; 317.0663; 302.0425; 274.0474; 165.0185; 153.0185		9.18841e+06	1.13677e+06	0.123718
100	Quercetin O-malonyldeoxyhexoside	16.652	C24H22O14	534.102	[M-H]-	533.094	2	303.049	301.0354; 273.0411; 245.0454; 178.0085; 151.0036; 121.0295; 107.0139	3	1.49216e+08	7.9941e+06	0.0535739
101	Quercetin derivative	17.021	C24H24O12	504.128	[M-H]-	503.121	0.7		301.0354; 273.0411; 245.0454; 178.0085; 151.0036; 121.0295; 107.0140	3	1.91145e+07	2.04888e+06	0.10719
102	Quercetin acetylpentoside derivative	17.089	C26H26O15	578.128	[M-H]-	577.121	2.6	303.049	433.0776; 301.0354; 273.0411; 245.0454; 178.0085; 151.0036; 121.0295; 107.0139	3	3.04411e+07	6.27708e+06	0.206204
103	Isorhamnetin O-acetyldeoxyhexoside	17.119	C24H24O12	504.128	[M+H]+	505.135	2.1		449.1084; 317.0663; 302.0425; 274.0474; 165.0185; 153.0185	2	1.01639e+07	825231	0.0811921
104	Quercetin	17.34	C15H10O7	302.043	[M-H]-	301.035	-0.1		301.0354; 273.0411; 245.0454; 178.0085; 151.0036; 121.0295; 107.0139	1	5.71326e+08	2.53457e+09	4.43629
					[M+H]+	303.049	-1.5		303.0502; 257.0445; 229.0499; 165.0186; 153.0185; 137.0237		1.58927e+08	7.56473e+08	4.75988
105	Kaempferol O-acetylpentoside derivative	17.475	C26H26O14	562.133	[M-H]-	561.125	1.2		459.0935; 417.0832; 285.0403; 257.0457; 229.0504; 151.0036; 107.0139	3	2.33095e+07	1.26013e+07	0.540605
106	Quercetin O-acetyldeoxyhexoside	17.516	C23H22O12	490.109	[M-H]-	489.102	0.6		447.0936; 301.0354; 273.0411; 245.0454; 178.0085; 151.0036; 121.0295; 107.0138	2	1.40289e+07	2.53252e+06	0.180522
107	Quercetin O-acetyldeoxyhexoside derivative	17.524	C27H28O15	592.143	[M-H]-	591.136	0.2		447.0936; 301.0354; 273.0411; 245.0454; 178.0085; 151.0036; 121.0295; 107.0139	3	7.47409e+09	1.97849e+09	0.264713
108					[M+H]+	593.15	1.8	303.049	303.0502; 257.0445; 229.0499; 165.0186; 153.0185; 137.0237		2.7146e+09	5.5485e+08	0.204395
109	Quercetin O-dihydroxybenzoylpentoside	17.681	C27H22O14	570.102	[M-H]-	569.095	2.3		433.0776; 301.0354; 273.0411; 245.0454; 178.0085; 151.0036; 121.0295; 107.0139	2	8.61189e+06	4.60137e+06	0.534304
110	Luteolin	17.695	C15H10O6	286.048	[M-H]-	285.041	2.7		285.0407; 243.0296; 241.0502; 151.0036; 133.0295; 107.01139	1	6.40193e+06	8.69704e+06	1.3585
111	Quercetin O-coumaroylhexoside	18.05	C30H26O14	610.134	[M-H]-	609.127	2.7		609.1306; 463.0883; 301.0354; 273.0411; 245.0454; 178.0085; 151.0036; 121.0295; 107.0139	2	1460000	2350000	1.60959
112	Quercetin O-coumaroylhexoside	18.28	C30H26O14	610.133	[M-H]-	609.126	1.97		609.1306; 463.0883; 301.0354; 273.0411; 245.0454; 178.0085; 151.0036; 121.0295; 107.0139	2	1060000	1280000	1.20755
113	Kaempferol O-acetyldeoxyhexoside	18.645	C23H22O11	474.117	[M-H]-	473.11	1.2		473.1091; 431.0986; 285.0403; 257.0457; 229.0504; 151.0036; 107.0139	2	2.97154e+06	116838	0.0393191
114	Narigenin	18.759	C15H12O5	272.069	[M-H]-	271.061	0.7		271.0613; 227.0713; 177.0194; 151.0036; 119.0503; 107.0139	1	1.09207e+07	3.69149e+07	3.38028
					[M+H]+	273.076	1.3		273.0761; 255.0648; 179.0340; 153.0185; 147.0444; 119.0494		3.90305e+06	9.89893e+06	2.53621
115	Quercetin O-dihydroxybenzoylpentoside	19.249	C27H22O14	570.102	[M-H]-	569.094	1.2		433.0776; 301.0354; 273.0411; 245.0454; 178.0085; 151.0036; 121.0295; 107.0139	2	8.28284e+06	3.43325e+06	0.414501
116	Kaempferol O-acetyldeoxyhexoside derivative	19.391	C27H28O14	576.149	[M-H]-	575.141	0.9	287.055	473.1091; 431.0986; 285.0403; 257.0457; 229.0504; 151.0036; 107.0139	3	2.33899e+08	4.27874e+07	0.182931
117	Kaempferol	20.235	C15H10O6	286.048	[M-H]-	285.041	1.4		285.0403; 257.0457; 229.0504; 151.0036; 107.0139	1	5.1265e+06	5.31068e+07	10.3593
					[M+H]+	287.055	0.77		287.0553; 241.0496; 213.0547; 165.0187; 153.0185; 121.0286		1.99802e+06	1.71922e+07	8.60463
118	Diosmetin	20.957	C16H12O6	300.064	[M-H]-	299.057	2.1		299.0562; 284.0327; 257.0411; 255.0303; 151.0036; 107.0139	1	334410	3.2004e+06	9.5703
119	Isorhamnetin	21.135	C16H12O7	316.059	[M-H]-	315.052	2.1		315.0512; 300.0275; 271.0244; 255.0296; 151.0036; 107.0139	1	782274	1.15067e+07	14.7093

## Sheet: Table S5
Table S5. Detailed data on the tentatively identified phenolic acids
ID	Name	RT	Formula	Molecular Weight	Adduct	Experimental m/z	Δ (ppm)	Main Fragments	Confidence Level	Mean Area Native Samples	Mean Area Fermented Samples	Ratio Fermented/Native
120	Dihydroxybenzoic acid (I)	0.835	C7H6O4	154.027	[M-H]-	153.02	1.76448	153.0194; 109.0296	2	2.31846e+07	3.1268e+07	1.34866
121	Dihydroxybenzoic acid (II)	1.177	C7H6O4	154.027	[M-H]-	153.02	1.76448	153.0194; 109.0296	2	2.66152e+07	4.99624e+08	18.7722
122	Dihydroxybenzoic acid isomer	4.163	C7H6O4	154.027	[M-H]-	153.02	1.76448	153.0194; 109.0296	2	3.10713e+08	3.93929e+07	0.126782
123	Coumaric acid (I)	6.063	C9H8O3	164.048	[M-H]-	163.04	1.99338	163.0402; 119.0503	2	2.24475e+07	1.23829e+08	5.51636
124	Coumaric acid (II)	6.692	C9H8O3	164.048	[M-H]-	163.04	2.11604	163.0402; 119.0503	2	925499	1.71253e+07	18.5038
125	Methyl dihydroxybenzoic acid	5.64	C8H8O4	168.042	[M-H]-	167.035	1.1	167.0349; 152.0115; 123.0449; 108.0216	2	4385292	32247582	7.35358
126	Gallic acid	0.623	C7H6O5	170.022	[M-H]-	169.014	1.44958	169.0142; 125.0243	2	9.12566e+06	3.23041e+07	3.53992
127	Phloroglucinol carboxylic acid	1.207	C7H6O5	170.022	[M-H]-	169.014	1.44958	169.0142; 125.0243	2	5.96571e+06	1.56897e+08	26.2997
128	Caffeic acid	3.555	C9H8O4	180.042	[M-H]-	179.035	1.17296	179.0350; 135.0453	1	4.19984e+07	1.02183e+08	2.43303
129	Methylgallic acid	0.744	C8H8O5	184.037	[M-H]-	183.03	0.355133	183.0300; 139.0302	2	2.63612e+06	3.35181e+07	12.715
130	Quinic acid	0.504	C7H12O6	192.063	[M-H]-	191.055	-3.29746	191.0562; 127.0401; 111.0088; 87.0084; 85.0292	2	1.65365e+09	4.53139e+09	2.74024
131	Hydroxyferulic acid	4.742	C10H10O5	210.053	[M-H]-	209.046	1.12416	209.0456; 191.0352; 147.0452; 119.0503	2	7.73935e+07	5.28918e+07	0.683414
132	Hydroxyferulic acid isomer	6.577	C10H10O5	210.053	[M-H]-	209.046	1.12416	209.0456; 165.0557; 123.0452; 81.0342	2	365482	1.39418e+07	38.1462
133	Trihydroxymethoxy phenylpropanoic acid	1.827	C10H12O6	228.064	[M-H]-	227.057	2.3	227.1040; 183.1140; 127.0878;	2	911500	7.51853e+06	8.24852
134	Dihydroxybenzoyl dihydroxybenzoic acid	16.583	C14H10O7	290.044	[M-H]-	289.036	2.97	153.0194; 109.0296	2	2.1961e+06	4.56989e+06	2.08091
135	Hydroxybenzoyl hexose (I)	1.14	C13H16O8	300.085	[M-H]-	299.078	1.40432	299.0777; 137.0244; 93.0343	2	2.36121e+08	5.42045e+07	0.229562
136	Hydroxybenzoyl hexose (II)	1.594	C13H16O8	300.085	[M-H]-	299.078	1.40432	299.0777; 137.0244; 93.0343	2	3.05195e+07	3.33271e+06	0.109199
137	Coumaroyl coumaric acid (I)	12.552	C18H14O5	310.085	[M-H]-	309.078	2.73395	309.0776; 163.0401; 119.0503	2	283943	1.58895e+07	55.9603
138	Coumaroyl coumaric acid (II)	15.121	C18H14O5	310.085	[M-H]-	309.078	2.73395	309.0776; 163.0401; 119.0503	2	63098.4	6.8665e+06	108.822
139	Dihydroxybenzoyl hexose (I)	0.592	C13H16O9	316.08	[M-H]-	315.073	1.60281	315.0727; 153.0194; 109.0296	2	5.12148e+07	6.15576e+06	0.120195
140	Dihydroxybenzoyl hexose (II)	0.696	C13H16O9	316.08	[M-H]-	315.073	1.60281	315.0727; 153.0194; 109.0296	2	9.80153e+07	1.84176e+07	0.187905
141	Dihydroxybenzoyl hexose (III)	1.036	C13H16O9	316.08	[M-H]-	315.073	1.60281	315.0727; 153.0194; 109.0296	2	3.85032e+08	5.64018e+07	0.146486
142	Dihydroxybenzoyl hexose (IV)	2.324	C13H16O9	316.08	[M-H]-	315.073	1.60281	315.0727; 153.0194; 109.0296	2	8.70772e+07	2.97474e+07	0.341621
143	Dihydroxybenzoyl dihydroxymandelic acid (I)	7.466	C15H12O8	320.054	[M-H]-	319.047	1.8	319.0434; 301.0355; 183.0298; 165.0193; 153.0194; 139.0402; 137.0244; 121.0294; 109.0295; 97.0293	2	3.13113e+07	3.61614e+06	0.11549
144	Dihydroxybenzoyl dihydroxymandelic acid (II)	8.742	C15H12O8	320.054	[M-H]-	319.047	1.8	319.0434; 301.0355; 183.0298; 165.0193; 153.0194; 139.0402; 137.0244; 121.0294; 109.0295; 97.0293	2	2.99396e+08	7.00411e+06	0.0233941
145	Coumaroyl shiikimic acid	9.618	C16H16O7	320.09	[M-H]-	319.083	2.1	319.0820; 173.0452; 163.0401; 145.0295; 119.0502	2	1.06631e+07	1.86362e+06	0.174773
146	Coumaroyl hexose (I)	2.057	C15H18O8	326.101	[M-H]-	325.093	1.26118	325.0933; 163.0402; 119.0503	2	2.29553e+08	1.12691e+08	0.490915
147	Coumaroyl hexose (II)	3.278	C15H18O8	326.101	[M-H]-	325.093	1.26118	325.0933; 163.0402; 119.0503	2	6.9917e+07	6.73869e+06	0.0963813
148	Coumaroyl hexose (III)	3.564	C15H18O8	326.101	[M-H]-	325.093	1.26118	325.0933; 163.0402; 119.0503	2	1.79109e+08	4.72616e+07	0.263871
149	Coumaroyl hexose (IV)	7.146	C15H18O8	326.101	[M-H]-	325.093	1.26118	325.0933; 163.0402; 119.0503	2	9.81359e+06	2.71458e+06	0.276614
150	Galloyl hexose	0.55	C13H16O10	332.074	[M-H]-	331.067	1.2	169.0142; 125.0243	2	2.85319e+07	1.11102e+07	0.389396
151	Caffeoyl shiikimic acid (I)	7.003	C16H16O8	336.085	[M-H]-	335.078	1.34297	335.0773; 179.0349; 173.0452; 161.0242; 135.0451	2	7.12842e+08	2.50425e+08	0.351305
152	Caffeoyl shiikimic acid (II)	7.114	C16H16O8	336.085	[M-H]-	335.078	1.34297	335.0773; 179.0349; 173.0452; 161.0242; 135.0451	2	2.64341e+09	2.67085e+08	0.101038
153	Caffeoyl shiikimic acid (III)	8.972	C16H16O8	336.085	[M-H]-	335.078	2.26813	335.0773; 179.0349; 173.0452; 161.0242; 135.0451	2	2.35706e+07	3.16052e+06	0.134087
154	Quinoyl coumaric acid	2.738	C16H18O8	338.101	[M-H]-	337.093	1.69093	337.0921; 191.0561; 173.0459; 163.0400; 119.0502	2	3.26506e+08	6.40628e+07	0.196207
155	Coumaroyl quinic acid (I)	6.137	C16H18O8	338.101	[M-H]-	337.094	1.98758	337.0936; 191.0560; 173.0455; 163.0401; 119.0501	2	1.07229e+08	5.76502e+07	0.537636
156	Coumaroyl quinic acid (II)	7.94	C16H18O8	338.101	[M-H]-	337.094	2.01725	337.0936; 191.0560; 173.0455; 163.0401; 119.0501	2	2.71616e+07	3.77002e+06	0.1388
157	Coumaroyl quinic acid (III)	8.071	C16H18O8	338.101	[M-H]-	337.094	2.01725	337.0936; 191.0560; 173.0455; 163.0401; 119.0501	2	7.47746e+07	1.87403e+07	0.250624
158	Caffeoyl hexose (I)	1.736	C15H18O9	342.096	[M-H]-	341.088	1.30465	341.0881; 179.0350; 135.0453	2	2.30948e+07	1.45189e+07	0.628663
159	Caffeoyl hexose (II)	2.411	C15H18O9	342.096	[M-H]-	341.088	1.30465	341.0881; 179.0350; 135.0453	2	1.83246e+07	7.1587e+06	0.39066
160	Caffeoyl hexose (III)	3.189	C15H18O9	342.096	[M-H]-	341.088	1.30465	341.0881; 179.0350; 135.0453	2	2.52415e+08	1.74832e+08	0.692636
161	Chlorogenic acid	3.669	C16H18O9	354.095	[M-H]-	353.088	0.410663	353.0879; 191.0562; 179.0350; 145.0452	1	1.54531e+10	1.80228e+09	0.116629
162	Chlorogenic acid isomer (I)	1.426	C16H18O9	354.095	[M-H]-	353.088	0.410663	353.0879; 191.0562; 179.0350; 145.0452	2	5.49688e+08	1.15893e+08	0.210835
163	Chlorogenic acid isomer (II)	1.666	C16H18O9	354.095	[M-H]-	353.088	0.410663	353.0879; 191.0562; 179.0350; 145.0452	2	1.20391e+09	1.62402e+08	0.134896
164	Chlorogenic acid isomer (III)	5.871	C16H18O9	354.096	[M-H]-	353.089	2.27989	353.0879; 191.0562; 179.0350; 145.0452	2	4.35114e+08	5.09993e+07	0.117209
165	Feruloyl hexose	5.634	C16H20O9	356.111	[M-H]-	355.104	0.746261	355.1040; 193.0507; 178.0272; 149.0608; 134.0374	2	9.95837e+06	2.8596e+06	0.287155
166	Feruloyl isomer hexose	5.365	C16H20O9	356.111	[M-H]-	355.104	0.915226	193.0504; 175.0402; 149.0608	2	3.80004e+08	1.86688e+08	0.49128
167	Feruloyl quinic acid (I)	7.679	C17H20O9	368.111	[M-H]-	367.104	1.78424	367.1010; 193.0507; 191.0560; 178.0272; 173.0455; 149.0608; 134.0374	2	4.64032e+07	7.34464e+06	0.158279
168	Feruloyl quinic acid (II)	7.829	C17H20O9	368.111	[M-H]-	367.104	1.78424	367.1010; 193.0507; 191.0560; 178.0272; 173.0455; 149.0608; 134.0374	2	7.75554e+07	5.3954e+07	0.695683
169	Acetyl caffeoyl deoxyhexoside	9.895	C17H20O9	368.111	[M-H]-	367.104	1.8	367.1030; 179.0349; 161.0242; 135.0451	2	6.48972e+06	549609	0.0846893
170	Hydroxybenzoyl valeryl hexose	15.257	C18H24O9	384.143	[M-H]-	383.136	2.2	383.1359; 137.0244; 93.0343	2	7.44558e+06	1.65123e+06	0.221773
171	Sinapoyl hexose (I)	5.038	C17H22O10	386.122	[M-H]-	385.115	1.24638	385.1145; 223.0611; 208.0377; 193.0141; 179.0913; 164.0478; 149.0243; 121.0295	2	1.4186e+07	1.16962e+07	0.824486
172	Sinapoyl hexose (II)	5.194	C17H22O10	386.122	[M-H]-	385.115	1.24638	385.1145; 223.0611; 208.0377; 193.0141; 179.0913; 164.0478; 149.0243; 121.0295	2	9.4082e+07	6.99276e+07	0.743263
173	Sinapoyl hexose (III)	6.436	C17H22O10	386.122	[M-H]-	385.115	1.24638	385.1145; 223.0611; 208.0377; 193.0141; 179.0913; 164.0478; 149.0243; 121.0295	2	1.91023e+07	3.68806e+06	0.193068
174	Hydroxybenzoyl arbutin (I)	10.12	C19H20O9	392.112	[M-H]-	391.104	2.4	391.1037; 281.0669; 137.0245; 109.0296; 93.0344	2	2.174e+08	2.69192e+07	0.123823
175	Hydroxybenzoyl arbutin (II)	15.524	C19H20O9	392.112	[M-H]-	391.104	2.5	391.1047; 281.0669; 137.0244; 93.0343	2	1.10235e+07	1.38111e+06	0.125288
176	Dihydroxybenzoyl valeryl hexose (I)	14.429	C18H24O10	400.138	[M-H]-	399.13	1.45	399.1290; 153.0193; 109.0294	2	9.76681e+06	3.2075e+06	0.328408
177	Dihydroxybenzoyl valeryl hexose (II)	14.94	C18H24O10	400.138	[M-H]-	399.13	1.45	399.1290; 153.0193; 109.0294	2	7.32608e+06	4.53627e+06	0.619195
178	Dihydroxybenzoyl valeryl hexose (III)	16.413	C18H24O10	400.138	[M-H]-	399.13	1.45	399.1290; 153.0193; 109.0294	2	9.12547e+06	5.43159e+06	0.595212
179	Hydroxybenzoyl benzoyl hexose (I)	15.85	C20H20O9	404.115	[M-H]-	403.108	1.98	403.1041; 137.0244; 93.0344	2	1.55728e+07	637353	0.0409274
180	Hydroxybenzoyl benzoyl hexose (II)	17.83	C20H20O9	404.115	[M-H]-	403.108	1.98	403.1041; 137.0244; 93.0344	2	1.47441e+07	479765	0.0325394
181	Coumaroyl valeryl hexose (I)	17.945	C20H26O9	410.159	[M-H]-	409.151	1.9	163.0402; 119.0503	2	1.02991e+07	1.00316e+07	0.974024
182	Coumaroyl valeryl hexose (II)	19.758	C20H26O9	410.159	[M-H]-	409.151	1.9	163.0402; 119.0503	2	6.30311e+06	2.13485e+06	0.338698
183	Galloyl valeryl hexoside	11.241	C18H24O11	416.133	[M-H]-	415.125	2.18	415.1242; 169.0142; 125.0244	2	4770000	2510000	0.526205
184	Coumaroyl arbutin	13.565	C21H22O9	418.127	[M-H]-	417.119	0.6	417.1193; 307.0827; 163.0401; 145.0295; 119.0503	2	2.56846e+09	1.50145e+08	0.0584571
185	Di-hydroxybenzoyl hexose	12.268	C20H20O10	420.106	[M-H]-	419.099	1.4	419.0986; 281.0668; 137.0244; 93.0343	2	4.6297e+06	271145	0.0585664
186	Dihydroxybenzoyl benzoyl hexose (I)	17.146	C20H20O10	420.106	[M-H]-	419.099	1.81342	315.0727; 153.0194; 109.0296	2	5.96771e+06	1.01555e+06	0.170174
187	Dihydroxybenzoyl benzoyl hexose (II)	18.345	C20H20O10	420.106	[M-H]-	419.099	1.81342	315.0727; 153.0194; 109.0296	2	8.25144e+06	1.99086e+06	0.241275
188	Caffeoyl valeryl hexose (I)	17.155	C20H26O10	426.153	[M-H]-	425.146	1.27015	425.1531; 179.0350; 135.0451	3	3.75472e+06	1.13946e+07	3.03473
189	Caffeoyl valeryl hexose (II)	17.308	C20H26O10	426.153	[M-H]-	425.146	1.27015	425.1531; 179.0350; 135.0451	3	4.21427e+06	2.78558e+06	0.660988
190	Caffeoyl valeryl hexose (III)	17.379	C20H26O10	426.153	[M-H]-	425.146	1.27015	425.1531; 179.0350; 135.0451	3	1.1031e+07	2.8405e+06	0.257501
191	Caffeoyl arbutin	11.314	C21H22O10	434.121	[M-H]-	433.114	-0.346329	433.1138; 323.0778; 179.0351; 161.0244; 135.0453; 133.0295; 109.0295	2	1.65674e+10	1.01262e+09	0.0611209
192	Feruloyl valeryl hexose	18.36	C21H28O10	440.169	[M-H]-	439.162	1.89	439.1609; 193.0507; 178.0272; 149.0608; 134.0374	2	4.55567e+06	3.48311e+06	0.764564
193	Dihydroxybenzoyl derivative	12.676	C19H24O12	444.127	[M-H]-	443.12	0.92	443.1192; 399.1288; 153.0194; 109.0295	3	2.00312e+06	1.72094e+06	0.85913
194	Coumaroyl hydroxybenzoyl hexose	16.399	C22H22O10	446.122	[M-H]-	445.115	1.19071	307.0822; 163.0403; 145.0294; 137.0243; 119.0501; 93.0343	2	8.27057e+06	1.64302e+06	0.198659
195	Caffeoyl benzoyl hexose (I)	17.395	C22H22O10	446.122	[M-H]-	445.115	1.28057	445.1144; 179.0345; 135.0452; 121.0296	2	1.69433e+07	1.85142e+06	0.109272
196	Caffeoyl benzoyl hexose (II)	17.705	C22H22O10	446.122	[M-H]-	445.115	1.28057	445.1144; 179.0345; 135.0452; 121.0296	2	5.84932e+06	1.1251e+06	0.192347
197	Coumaroyl hydroxybenzoyl hexose (I)	14.447	C22H22O10	446.122	[M-H]-	445.115	2.59158	445.1131; 307.0826; 163.0401; 145.0295; 137.0245; 119.0503; 93.0344	2	1.51201e+07	875145	0.0578796
198	Coumaroyl hydroxybenzoyl hexose (II)	15.23	C22H22O10	446.122	[M-H]-	445.115	2.59158	445.1131; 307.0826; 163.0401; 145.0295; 137.0245; 119.0503; 93.0344	2	1.58515e+08	8.14116e+06	0.0513588
199	Dihydroxymandelyl dihydroxybenzoyl hexose	7.441	C20H20O12	452.096	[M-H]-	451.089	1.9	451.0892; 319.0434; 301.0355; 183.0298; 165.0193; 153.0194; 139.0402; 137.0244; 121.0294; 109.0295; 97.0293	2	1.85548e+08	1.11396e+07	0.060036
200	Coumaroyl methyhydroxybenzoyl hexose (I)	17.945	C23H24O10	460.137	[M-H]-	459.13	1.16	459.1299; 307.0818; 163.0402; 145.0295; 119.0502	2	94700000	15000000	0.158395
201	Coumaroyl methyhydroxybenzoyl hexose (II)	18.421	C23H24O10	460.137	[M-H]-	459.13	1.16	459.1299; 307.0818; 163.0402; 145.0295; 119.0502	2	574000000	71200000	0.124042
202	Feruloyl benzoyl hexose	18.67	C23H24O10	460.137	[M-H]-	459.13	1.12	459.1294; 193.0507; 178.0272; 149.0608; 134.0374	2	1.80062e+07	2.21121e+06	0.122802
203	Coumaroyl dihydroxybenzoyl hexose	16.451	C22H22O11	462.117	[M-H]-	461.11	2.48314	461.1108; 315.0741; 153.0195; 109.0296	2	9.02009e+06	2.35022e+06	0.260554
204	Caffeoyl hydroxybenzoyl hexose	14.497	C22H22O11	462.117	[M-H]-	461.11	2.59158	461.1101; 323.0782; 179.0350; 161.0244; 137.0244; 135.0452; 93.0343	2	4.06277e+06	757448	0.186437
205	Coumaroyl dihydroxybenzoyl hexose (I)	15.647	C22H22O11	462.117	[M-H]-	461.11	2.59158	461.1108; 315.0741; 153.0195; 109.0296	2	1.88288e+06	733260	0.389434
206	Coumaroyl dihydroxybenzoyl hexose (II)	15.73	C22H22O11	462.117	[M-H]-	461.11	2.59158	461.1108; 315.0741; 153.0195; 109.0296	2	2.02092e+07	5.32641e+06	0.263564
207	Caffeoyl methoxyarbutin	12.305	C22H24O11	464.132	[M-H]-	463.125	0.7	463.1253; 323.0771; 179.0349; 161.0244; 139.0401; 135.0453; 124.0166	2	1.51393e+08	2.78659e+06	0.0184064
208	Caffeoyl cinnamoyl hexose	20.246	C24H24O10	472.138	[M-H]-	471.13	1.31599	471.1230; 179.0350; 135.0452	2	1.15493e+06	399438	0.345854
209	Dicoumaroyl hexose (I)	16.859	C24H24O10	472.138	[M-H]-	471.131	1.76172	471.1298; 307.0826; 163.0400; 145.0294; 119.0502	2	7.16092e+07	6.34605e+06	0.0886206
210	Dicoumaroyl hexose (II)	18.022	C24H24O10	472.138	[M-H]-	471.131	1.9952	471.1281; 307.0820; 163.0399; 145.0293; 119.0501	2	2.18367e+07	2.07163e+06	0.0948691
211	Caffeoyl acetyl arbutin (I)	14.394	C23H24O11	476.132	[M-H]-	475.125	0.03	475.1245; 179.0348; 161.0244; 135.0452; 133.0295	2	4.91561e+07	4.83614e+06	0.0983833
212	Caffeoyl acetyl arbutin (II)	15.71	C23H24O11	476.132	[M-H]-	475.125	0.03	475.1245; 179.0348; 161.0244; 135.0452; 133.0295	2	6.18113e+08	2.33588e+08	0.377905
213	Caffeoyl acetyl arbutin (III)	16.348	C23H24O11	476.132	[M-H]-	475.125	0.03	475.1245; 179.0348; 161.0244; 135.0452; 133.0295	2	3.93322e+09	4.33434e+08	0.110198
214	Caffeoyl dihydroxybenzoyl hexose	13.612	C22H22O12	478.112	[M-H]-	477.105	1.58	477.0970; 315.0724; 179.0347; 161.0243; 153.0193; 135.0451; 109.0296	2	4.11492e+07	2.07413e+06	0.0504052
215	Coumaroyl hydroxybenzoyl acetyl hexose	19.336	C24H24O11	488.133	[M-H]-	487.126	2.16	487.1261; 349.0931; 307.0837; 163.0402; 145.0295; 137.0244; 119.0502; 93.0343	2	3.30344e+06	417559	0.126401
216	Caffeoyl coumaroyl hexose (I)	14.866	C24H24O11	488.133	[M-H]-	487.126	2.20683	487.1247; 323.0772; 179.0349; 163.0399; 161.0243; 133.0294; 119.0501	2	1.98273e+07	3.49596e+06	0.17632
217	Caffeoyl coumaroyl hexose (II)	16.049	C24H24O11	488.133	[M-H]-	487.126	2.20683	487.1247; 323.0772; 179.0349; 163.0399; 161.0243; 133.0294; 119.0501	2	8.10998e+07	2.14541e+06	0.026454
218	Caffeoyl hexose derivative	18.562	C24H26O11	490.149	[M-H]-	489.141	2.45	323.0775; 179.0350; 161.0244; 135.0452	3	1.63194e+07	1.92008e+06	0.117656
219	Hydroxybenzoic acid derivative	19.953	C24H26O11	490.149	[M-H]-	489.142	2.62	137.0244; 93.0345	3	3.00348e+06	457692	0.152387
220	Feruloyl dihydroxybenzoyl hexose	17.175	C23H24O12	492.128	[M-H]-	491.12	1.82	491.1197; 315.0724; 193.0505; 175.0401; 160.0165; 153.0192; 134.0371; 109.0294	2	4.19014e+06	2.3043e+06	0.549935
221	Caffeoyl methyldihydroxybenzoyl hexose	13.791	C23H24O12	492.128	[M-H]-	491.121	2.3	491.1198; 323.0771; 179.0351; 167.0349; 161.0244; 152.0115; 135.0452; 123.0449; 108.0216	2	2.34537e+07	1.88496e+06	0.0803695
222	Caffeoyl galloyl hexose (I)	12.332	C22H22O13	494.107	[M-H]-	493.1	2.2	493.0984; 331.0724; 323.0778; 179.0350; 169.0143; 161.0244; 151.0037; 135.0452; 125.0245	2	8.27634e+06	510826	0.0617213
223	Caffeoyl galloyl hexose (II)	13.302	C22H22O13	494.107	[M-H]-	493.1	2.2	493.0984; 331.0724; 323.0778; 179.0350; 169.0143; 161.0244; 151.0037; 135.0452; 125.0245	2	1.16363e+07	195507	0.0168015
224	Dicaffeoyl shiikimic acid	18.042	C25H22O11	498.115	[M-H]-	497.108	-1.88088	497.1090; 179.0350; 161.0243; 135.0451	2	3.13636e+06	336690	0.107351
225	Caffeoyl shiikimoyl hexose	6.446	C22H26O13	498.138	[M-H]-	497.131	1.33768	497.1300; 335.0773; 179.0349; 135.0451	2	7.42151e+06	5.24515e+06	0.70675
226	Coumaroyl feruloyl hexose (I)	17.26	C25H26O11	502.149	[M-H]-	501.141	2.02538	501.1398; 337.0936; 307.0824; 193.0507; 178.0272; 163.0400; 149.0608; 145.0295; 134.0374; 119.0502	2	1.44498e+07	5.25484e+06	0.363662
227	Coumaroyl feruloyl hexose (II)	18.565	C25H26O11	502.149	[M-H]-	501.141	2.02538	501.1398; 337.0936; 193.0507; 175.0401; 163.0400; 160.0165; 149.0608; 145.0295; 134.0374; 119.0502	2	7.19012e+06	1.22202e+06	0.169958
228	Coumaroyl feruloyl hexose (III)	20.033	C25H26O11	502.149	[M-H]-	501.141	2.02538	501.1398; 337.0936; 193.0507; 175.0401; 163.0400; 160.0165; 149.0608; 145.0295; 134.0374; 119.0502	2	4.96128e+06	594208	0.119769
229	Coumaroyl methylhydrozybenzoyl acetyl hexose	22.231	C25H26O11	502.149	[M-H]-	501.141	2.42	501.1405; 459.1296; 441.1196; 163.0401; 145.0296; 119.0502	2	2.26218e+07	1.1882e+06	0.0525246
230	Caffeic acid derivative	17.156	C24H26O12	506.144	[M-H]-	505.136	2.45	505.1355; 463.1254; 445.1151; 179.0352;	3	2.99804e+07	2.99209e+06	0.0998015
231	Feruloyl hexose derivative	17.952	C24H28O12	508.159	[M-H]-	507.152	1.8	337.0933; 193.0506; 178.0264; 149.0605; 134.0374	3	1.6003e+07	3.15206e+06	0.196967
232	Caffeoyl hexose derivative	24.298	C25H36O11	512.227	[M-H]-	511.219	1.54	511.2189; 341.0879; 179.0350; 161.0245; 135.0452	2	1.24208e+07	764628	0.0615603
233	Dicoumaroyl acetyl hexose	20.801	C26H26O11	514.149	[M-H]-	513.141	1.93	513.1386; 349.0936; 307.0929; 163.0400; 145.0294; 119.0502	2	5.04941e+06	1.98323e+06	0.392764
234	Di-caffeoyl quinic acid	12.153	C25H24O12	516.125	[M-H]-	515.118	-2.5	323.0772; 179.0350; 161.0244; 135.0452	2	4.43829e+07	1.34342e+06	0.0302688
235	Chlorogenoyl hexose (I)	0.729	C22H28O14	516.148	[M-H]-	515.141	0.44	515.1419; 353.0879; 191.0562; 179.0350; 145.0452	2	8.8133e+06	817599	0.0927688
236	Chlorogenoyl hexose (II)	1.962	C22H28O14	516.148	[M-H]-	515.141	0.562953	515.1409; 353.0883; 191.0561; 179.0349; 135.0453; 87.0084; 85.0292	2	1.16068e+08	1.00995e+07	0.087014
237	Chlorogenoyl hexose (III)	3.344	C22H28O14	516.148	[M-H]-	515.141	0.562953	515.1409; 353.0883; 191.0561; 179.0349; 135.0453; 87.0084; 85.0292	2	3.66277e+07	6.15073e+06	0.167926
238	Caffeoyl methylhydroxybenzoyl acetyl hexose	20.161	C25H26O12	518.143	[M-H]-	517.135	0.22	517.1351; 475.1250; 179.0350; 161.0244; 135.0453	2	1.03703e+09	4.33831e+07	0.0418338
239	Caffeoyl feruloyl hexose (I)	16.416	C25H26O12	518.143	[M-H]-	517.136	1.48	517.1358; 337.0929; 179.0349; 175.0399; 135.0452	2	7.59203e+06	4.35496e+06	0.573622
240	Caffeoyl feruloyl hexose (II)	16.727	C25H26O12	518.143	[M-H]-	517.136	1.48	517.1358; 337.0929; 179.0349; 175.0399; 135.0452	2	4.94606e+06	2.11705e+06	0.428027
241	Chlorogenic acid derivative	15.833	C26H28O12	532.159	[M-H]-	531.152	1.52499	353.0879; 191.0562; 179.0350; 145.0452	3	6.63115e+06	1.04656e+07	1.57825
242	Sinapoyl coumaroyl hexose	15.299	C26H28O12	532.159	[M-H]-	531.152	2.25925	531.1481; 307.0823; 223.0612; 208.0378; 193.0141; 163.0400; 149.0243; 145.0295; 119.0503	2	1.78592e+07	7.19874e+06	0.403082
243	Diferuloyl hexose	17.599	C26H28O12	532.159	[M-H]-	531.152	2.39103	531.1520; 337.0936; 193.0507; 178.0272; 149.0608; 134.0374	2	3.47095e+06	2.52931e+06	0.728708
244	Caffeoyl hexose derivative	20.381	C28H36O10	532.232	[M-H]-	531.225	2.15	531.2241; 341.0879; 179.0350; 161.0245; 135.0452	2	1.01872e+07	202217	0.0198501
245	Coumaroyl iridoid (I)	11.233	C25H28O13	536.153	[M-H]-	535.146	0.6	535.1459; 191.0350; 163.0400; 147.0452; 119.0502	3	1.30401e+08	2.61226e+06	0.0200324
246	Coumaroyl iridoid (II)	11.979	C25H28O13	536.153	[M-H]-	535.146	0.6	535.1459; 191.0350; 163.0400; 147.0452; 119.0502	3	1.30407e+08	8.9816e+06	0.0688735
247	Coumaroyl iridoid (III)	12.041	C25H28O13	536.153	[M-H]-	535.146	0.6	535.1459; 191.0350; 163.0400; 147.0452; 119.0502	2	1.96499e+09	1.86314e+08	0.0948168
248	Coumaroyl hexose derivative	13.686	C25H28O13	536.154	[M-H]-	535.147	1.7	535.1457; 373.0937; 191.0350; 163.0401; 147.0452; 119.0503	3	4.04061e+07	1.12878e+06	0.0279359
249	Feruloyl hexose derivative	18.106	C26H30O13	550.17	[M-H]-	549.163	2.74	549.1604; 387.1091; 343.1186; 325.1073; 193.0507; 178.0272; 149.0608; 134.0374	3	6.45478e+06	308647	0.0478168
250	Caffeoyl hexosyl trihydroxymethoxyphenyl propanoic acid	10.134	C25H28O14	552.149	[M-H]-	551.142	1.83256	551,1409; 389.0873; 345.0975; 327.0873; 179.0349; 165.0557; 161.0243; 147135.0451; 121.0296	2	2.95696e+08	7.23579e+06	0.0244704
251	Caffeoyl hexose derivative	11.047	C25H30O14	554.164	[M-H]-	553.157	1.1	553.1566; 391.1024; 179.0350; 161.0244; 135.0452	3	8.80348e+06	126959	0.0144215
252	Feruloyl hexose derivative	12.305	C26H30O14	566.165	[M-H]-	565.157	1.8	565.1549; 403.1044; 193.0508; 178.0273; 134.0374	3	2.47166e+07	1.09643e+06	0.0443602
253	Feruloyl hexose derivative	13.135	C26H30O14	566.165	[M-H]-	565.157	1.8	565.1549; 403.1044; 193.0508; 178.0273; 134.0374	3	2.50521e+08	1.53977e+07	0.0614628
254	Caffeoyl hexosyl arbutin (I)	8.927	C27H32O15	596.176	[M-H]-	595.168	2.4	595.1700; 433.1143; 323.0779; 179.0348; 161.0245; 135.0454	2	3.0166e+07	1.03497e+07	0.34309
255	Caffeoyl hexosyl arbutin (II)	9.949	C27H32O15	596.176	[M-H]-	595.168	2.4	595.1700; 433.1143; 323.0779; 179.0348; 161.0245; 135.0454	2	1.23315e+07	499206	0.0404823
256	Caffeoyl hexosyl arbutin (III)	10.054	C27H32O15	596.176	[M-H]-	595.169	2.9	595.1700; 433.1143; 323.0779; 179.0348; 161.0245; 135.0454	2	1.9953e+07	9.96946e+06	0.499647
257	Caffeoyl shiikimic acid derivative	15.232	C32H30O16	670.155	[M-H]-	669.148	2.4	669.1496; 335.0775; 179.0349; 161.0244; 135.0452	3	1.60304e+07	1.32937e+07	0.829282
258	Caffeoyl shiikimic acid derivative	15.347	C32H30O16	670.155	[M-H]-	669.148	2.4	669.1496; 335.0775; 179.0349; 161.0244; 135.0452	3	1.8458e+07	1.90826e+07	1.03384
259	Caffeoyl shiikimic acid derivative	16.354	C32H30O16	670.155	[M-H]-	669.148	2.4	669.1496; 335.0775; 179.0349; 161.0244; 135.0452	3	6.9425e+06	1.22281e+06	0.176134
260	Caffeoyl shiikimic acid derivative	17.161	C32H30O16	670.155	[M-H]-	669.148	2.4	669.1496; 335.0775; 179.0349; 161.0244; 135.0452	3	3.17149e+06	3.09966e+06	0.97735
261	Caffeoyl shiikimic acid derivative	17.276	C32H30O16	670.155	[M-H]-	669.148	2.4	669.1496; 335.0775; 179.0349; 161.0244; 135.0452	3	1.34203e+06	1.53122e+06	1.14098
262	Coumaroyl quinoyl hexose derivative	8.543	C31H38O18	698.207	[M-H]-	697.2	2.1	697.1985; 535.1463; 191.0354; 163.0401; 119.0503	3	9.29572e+06	709956	0.0763745
263	Chlorogenic acid dimer	9.58	C32H34O18	706.176	[M-H]-	705.169	1.92	513.1039; 339.0510; 295.0611; 267.0661; 191.0562; 179.0346; 161.0244; 135.0452	2	24612966	36264830	1.4734
264	Chlorogenic acid dimer	9.92	C32H34O18	706.176	[M-H]-	705.169	2.01	513.1039; 339.0510; 295.0611; 267.0661; 191.0562; 179.0346; 161.0244; 135.0452	2	20228172	21818784	1.07863

## Sheet: Table S6
Table S6. Detailed data on the tentatively identified proanthocyanidins
ID	Name	RT	Formula	Molecular Weight	Adduct	Experimental m/z	Δ (ppm)	Main Fragments	Confidence Level	Mean Area Native Samples	Mean Area Fermented Samples	Ratio Fermented/Native
265	a-Procyanidin tetramer (cat-cat-cat-cat)	2.556	C60H48O24	1152.26	[M-2H]2-	575.121	2.46	981.1918; 863.1859; 829.1519; 693.1247; 573.1050; 451.1032; 425.0874; 411.0724; 407.0772; 289.0720; 287.0572; 285.0406; 137.0245; 125.0245	2	8.68969e+07	2.84234e+06	0.0327094
266	b-Procyanidin dimer (cat-cat)	5.563	C30H26O12	578.144	[M-H]-	577.136	2.33	577.1334; 451.1032; 425.0874; 407.0772; 289.0720; 287.0568; 245.0828; 137.02443; 125.0244	2	1.84117e+08	7.87349e+06	0.0427634
267	b-Procyanidin dimer (cat-cat)	5.703	C30H26O12	578.144	[M-H]-	577.136	2.33	577.1334; 451.1032; 425.0874; 407.0772; 289.0720; 287.0568; 245.0828; 137.02443; 125.0244	2	2.52504e+08	1.72251e+07	0.0682169
268	a-Procyanidin pentamer (cat-cat-cat-cat-cat)	5.746	C75H60O30	1440.32	[M-2H]2-	719.153	1.9	981.1981; 863.1859; 711.1358; 693.1247; 575.1198; 573.1064; 451.1054; 449.0878; 423.0739; 411.0740; 407.0772; 289.0720; 287.0572; 285.0406; 137.0245; 125.0245	2	5.0487e+07	2.43559e+06	0.0482418
269	a-Procyanidin pentamer (cat-cat-cat-cat-cat)	5.783	C75H60O30	1440.32	[M-2H]2-	719.153	2.99	981.1981; 863.1859; 711.1358; 693.1247; 575.1198; 573.1064; 451.1054; 449.0878; 423.0739; 411.0740; 407.0772; 289.0720; 287.0572; 285.0406; 137.0245; 125.0245	2	3.29557e+07	1.0367e+06	0.0314573
270	a-Procyanidin trimer (cat-cat-cat)	7.328	C45H36O18	864.192	[M-H]-	863.185	2.02	863.1859; 711.1358; 693.1247; 573.1050; 451.1032; 425.0874; 411.0724; 407.0772; 289.0720; 287.0572; 285.0406; 137.0245; 125.0245	2	3.02287e+07	2.38363e+06	0.0788534
271	b-Procyanidin pentamer (cat-cat-cat-cat-cat)	7.644	C75H62O30	1442.34	[M-2H]2-	720.162	3.63	863.1821; 693.1250; 577.1334; 575.1216; 451.1032; 425.0874; 407.0772; 289.0720; 287.0562; 245.0828; 137.0244; 125.0244	2	1.77845e+07	279540	0.0157181
272	a-Procyanidin tetramer (cat-cat-cat-cat)	8.137	C60H48O24	1152.26	[M-2H]2-	575.121	3.2	693.1247; 573.1050; 451.1032; 425.0874; 411.0724; 407.0772; 289.0720; 287.0572; 285.0406; 137.0245; 125.0245	2	1.80898e+07	2.05357e+06	0.113521
273	a-Procyanidin trimer (cat-cat-cat)	8.216	C45H36O18	864.191	[M-H]-	863.184	1.3	863.1859; 711.1358; 693.1247; 573.1050; 451.1032; 425.0874; 411.0724; 407.0772; 289.0720; 287.0572; 285.0406; 137.0245; 125.0245	2	6.11322e+08	2.19559e+07	0.0359154
274	a-Procyanidin trimer (cat-cat-cat)	8.38	C45H36O18	864.191	[M-H]-	863.184	1.3	863.1859; 711.1358; 693.1247; 573.1050; 451.1032; 425.0874; 411.0724; 407.0772; 289.0720; 287.0572; 285.0406; 137.0245; 125.0245	2	7.9213e+08	1.99515e+08	0.251871
275	b-Procyanidin trimer (cat-cat-cat)	8.713	C45H38O18	866.207	[M-H]-	865.2	1.89	865.2015; 713.1520; 577.1334; 575.1216; 451.1032; 425.0874; 407.0772; 289.0720; 287.0562; 245.0828; 137.0244; 125.0244	2	2.01185e+08	1.09278e+07	0.0543171
276	b-Procyanidin pentamer (cat-cat-cat-cat-cat)	8.922	C75H62O30	1442.34	[M-2H]2-	720.161	2.87	863.1821; 693.1250; 577.1334; 575.1216; 451.1032; 425.0874; 407.0772; 289.0720; 287.0562; 245.0828; 137.0244; 125.0244	2	4.36163e+07	1.94427e+06	0.0445766
277	b-Procyanidin dimer (cat-cat)	8.993	C30H26O12	578.144	[M-H]-	577.136	2.33	577.1334; 451.1032; 425.0874; 407.0772; 289.0720; 287.0568; 245.0828; 137.02443; 125.0244	2	3.47655e+06	105532	0.0303554
278	a-Procyanidin pentamer (cat-cat-cat-cat-cat)	9.24	C75H60O30	1440.32	[M-2H]2-	719.153	2.94	719.1253; 693.1247; 587.0811; 575.1198; 573.1064; 451.1054; 449.0878; 411.0740; 407.0772; 289.0720; 287.0572; 285.0406; 137.0245; 125.0245	2	1.77281e+07	901117	0.0508298
279	a-Procyanidin tetramer (cat-cat-cat-cat)	9.597	C60H48O24	1152.26	[M-2H]2-	575.121	2.6	863.1859; 711.1330; 693.1247; 573.1050; 451.1032; 425.0874; 411.0724; 407.0772; 289.0720; 287.0572; 285.0406; 137.0245; 125.0245	2	2.05458e+08	1.73054e+07	0.0842287
280	b-Procyanidin tetramer (cat-cat-cat-cat)	9.648	C60H50O24	1154.27	[M-2H]2-	576.129	2.53	577.1334; 575.1216; 451.1032; 425.0874; 407.0772; 289.0720; 287.0562; 245.0828; 137.0244; 125.0244	2	1.22456e+08	7.08644e+06	0.0578694
281	b-Procyanidin pentamer (cat-cat-cat-cat-cat)	10.154	C75H62O30	1442.34	[M-2H]2-	720.161	2.26	863.1821; 737.1509; 693.1250; 577.1334; 575.1216; 451.1032; 425.0874; 407.0772; 289.0720; 287.0562; 245.0828; 137.0244; 125.0244	2	1.31246e+08	8.02428e+06	0.0611391
282	a-Procyanidin trimer (cat-cat-cat)	10.541	C45H36O18	864.192	[M-H]-	863.184	1.69	863.1859; 711.1358; 693.1247; 575.1198; 449.0878; 423.0739; 407.0772; 289.0720; 287.0572; 285.0406; 137.0245; 125.0245	2	1.05914e+08	7.28354e+06	0.0687687
283	b-Procyanidin pentamer (cat-cat-cat-cat-cat)	10.612	C75H62O30	1442.34	[M-2H]2-	720.16	1.72	721.1294; 577.1334; 575.1216; 451.1032; 425.0874; 407.0772; 289.0720; 287.0562; 245.0828; 137.0244; 125.0244	2	1.55768e+07	890089	0.057142
284	b-Procyanidin tetramer (cat-cat-cat-cat)	10.746	C60H50O24	1154.27	[M-2H]2-	576.129	2.88	577.1334; 575.1216; 451.1032; 425.0874; 407.0772; 289.0720; 287.0562; 245.0828; 137.0244; 125.0244	2	5.04461e+07	3.2346e+06	0.06412
285	a-Procyanidin tetramer (cat-cat-cat-cat)	10.814	C60H48O24	1152.26	[M-2H]2-	575.121	1.8	709.1201; 575.1202; 451.1032; 425.0874; 411.0724; 407.0772; 289.0720; 287.0572; 285.0406; 137.0245; 125.0245	2	7.57085e+06	103354	0.0136515
286	a-Procyanidin tetramer (cat-cat-cat-cat)	10.938	C60H48O24	1152.26	[M-2H]2-	575.121	3.05	575.1198; 449.0878; 423.0739; 407.0772; 289.0720; 287.0572; 285.0406; 137.0245; 125.0245	2	1.86159e+07	2.13564e+06	0.114721
287	a-Proanthocyanidin dimer (galcat-cat)	10.993	C30H24O13	592.122	[M-H]-	591.115	1.22	591.1118; 465.0753; 439.0693; 303.0506; 285.0406; 137.0245; 125.0245	2	6.20724e+06	593383	0.0955953
288	b-Procyanidin pentamer (cat-cat-cat-cat-cat)	11.219	C75H62O30	1442.34	[M-2H]2-	720.16	1.9	721.1746; 577.1334; 575.1216; 451.1032; 425.0874; 407.0772; 289.0720; 287.0562; 245.0828; 137.0244; 125.0244	2	1.14146e+07	509500	0.0446359
289	b-Procyanidin hexamer (cat-cat-cat-cat-cat-cat)	11.417	C90H74O36	1730.4	[M-2H]2-	864.191	0.32	1151.2379; 865.1873; 863.1821; 695.1427; 577.1334; 575.1216; 451.1032; 425.0874; 407.0772; 289.0720; 287.0562; 245.0828; 137.0244; 125.0244	2	25900000	1810000	0.0698842
290	a-Procyanidin tetramer (cat-cat-cat-cat)	11.44	C60H48O24	1152.26	[M-2H]2-	575.12	1.54	737.1524; 575.1198; 449.0878; 423.0739; 407.0772; 289.0720; 287.0572; 285.0406; 137.0245; 125.0245	2	2.25747e+07	1.53778e+06	0.06812
291	a-Procyanidin dimer (cat-cat)	11.445	C30H24O12	576.128	[M-H]-	575.12	1.53	575.1195; 449.0883; 423.0725; 407.0762; 289.0720; 285.0406; 137.0245; 125.0245	2	2.21272e+07	2.68983e+06	0.121562
292	a-Procyanidin pentamer (cat-cat-cat-cat-cat)	11.865	C75H60O30	1440.32	[M-2H]2-	719.153	2.1	861.1613; 739.1692; 737.1482; 689.2198; 577.1314; 573.1050; 451.1032; 425.0874; 411.0724; 407.0772; 289.0720; 287.0572; 285.0406; 137.0245; 125.0245	2	5.19803e+07	6.22085e+06	0.119677
293	a-Procyanidin dimer (cat-cat)	12.016	C30H24O12	576.128	[M-H]-	575.12	1.53	575.1195; 449.0883; 423.0725; 407.0762; 289.0720; 285.0406; 137.0245; 125.0245	2	1.01512e+09	2.19671e+08	0.2164
294	a-Procyanidin hexamer (cat-cat-cat-cat-cat-cat)	12.02	C90H72O36	1728.38	[M-2H]2-	863.184	1.94	863.1859; 575.1198; 539.0993; 449.0878; 423.0739; 407.0772; 289.0720; 287.0572; 285.0406; 137.0245; 125.0245	2	3.85668e+07	2.36575e+06	0.0613417
295	a-Procyanidin pentamer (cat-cat-cat-cat-cat)	12.303	C75H60O30	1440.32	[M-2H]2-	719.153	2.45	693.1247; 573.1050; 527.1164; 451.1032; 447.0710; 425.0874; 411.0724; 407.0772; 289.0720; 287.0572; 285.0406; 137.0245; 125.0245	2	5.06879e+07	1.78913e+06	0.035297
296	b-Procyanidin dimer (cat-cat)	12.374	C30H26O12	578.144	[M-H]-	577.136	2.33	577.1334; 451.1032; 425.0874; 407.0772; 289.0720; 287.0568; 245.0828; 137.02443; 125.0244	2	1.00162e+08	3.66842e+06	0.0366247
297	a-Proanthocyanidin trimer (galcat-afz-cat)	12.637	C45H36O18	864.189	[M-H]-	863.182	-0.98	863.1859; 711.1358; 693.1247; 575.1198; 449.0878; 433.0771; 407.0772; 301.0340; 289.0720; 287.0572; 137.0245; 125.0245	2	3.60966e+07	2.66232e+06	0.0737555
298	a-Procyanidin tetramer (cat-cat-cat-cat)	13.149	C60H48O24	1152.26	[M-2H]2-	575.121	2.7	573.1050; 451.1032; 425.0874; 411.0724; 407.0772; 289.0720; 287.0572; 285.0406; 137.0245; 125.0245	2	3.93808e+07	2.18254e+06	0.0554215
299	b-Procyanidin trimer (cat-cat-cat)	13.209	C45H38O18	866.209	[M-H]-	865.201	3.4	865.2015; 713.1520; 577.1334; 575.1216; 451.1032; 425.0874; 407.0772; 289.0720; 287.0562; 245.0828; 137.0244; 125.0244	2	3.11364e+07	2.04818e+06	0.065781
300	a-Procyanidin trimer (cat-cat-cat)	13.32	C45H36O18	864.188	[M-H]-	863.181	-2.31	863.1859; 711.1358; 693.1247; 575.1198; 449.0878; 433.0771; 423.0739; 407.0772; 289.0720; 287.0572; 285.0406; 137.0245; 125.0245	2	1.69287e+06	61278.6	0.0361979
301	a-Procyanidin trimer (cat-cat-cat)	13.437	C45H36O18	864.188	[M-H]-	863.181	-2.31	863.1859; 711.1358; 693.1247; 575.1198; 449.0878; 433.0771; 423.0739; 407.0772; 289.0720; 287.0572; 285.0406; 137.0245; 125.0245	2	4.7244e+07	7.17458e+06	0.151862
302	a-Procyanidin pentamer (cat-cat-cat-cat-cat)	13.696	C75H60O30	1440.32	[M-2H]2-	719.153	1.85	981.1981; 863.1859; 693.1247; 575.1198; 449.0878; 407.0772; 289.0720; 287.0572; 285.0406; 137.0245; 125.0245	2	1.41193e+07	374324	0.0265116
303	a-Procyanidin pentamer (cat-cat-cat-cat-cat)	13.973	C75H60O30	1440.32	[M-2H]2-	719.152	1.77	737.1306; 693.1247; 575.1204; 527.1164; 449.0873; 423.0689; 407.0772; 289.0720; 287.0572; 285.0406; 137.0245; 125.0245	2	5.04595e+06	423896	0.0840072
304	a-Procyanidin pentamer (cat-cat-cat-cat-cat)	14.114	C75H60O30	1440.32	[M-2H]2-	719.153	2	863.1859; 711.1358; 693.1247; 575.1198; 449.0878; 423.0739; 407.0772; 289.0720; 287.0572; 285.0406; 137.0245; 125.0245	2	3.77596e+07	1.51508e+06	0.0401244
305	b-Procyanidin tetramer (cat-cat-cat-cat)	14.528	C60H50O24	1154.27	[M-2H]2-	576.129	3.3	577.1334; 575.1216; 451.1032; 425.0874; 407.0772; 289.0720; 287.0562; 245.0828; 137.0244; 125.0245	2	4.34005e+06	65231.1	0.01503
306	b-Procyanidin pentamer (cat-cat-cat-cat-cat)	14.61	C75H62O30	1442.34	[M-2H]2-	720.16	1.9	721.1746; 693.1250; 577.1334; 575.1216; 451.1032; 425.0874; 407.0772; 289.0720; 287.0562; 245.0828; 137.0244; 125.0244	2	1.31077e+07	193140	0.0147349
307	a-Procyanidin hexamer (cat-cat-cat-cat-cat-cat)	14.802	C90H72O36	1728.38	[M-2H]2-	863.185	1.91	863.1859; 693.1280; 575.1198; 539.0993; 449.0878; 423.0739; 407.0772; 289.0720; 287.0572; 285.0406; 137.0245; 125.0245	2	3.28495e+07	1.21822e+06	0.0370849
308	b-Procyanidin hexamer (cat-cat-cat-cat-cat-cat)	15.082	C90H74O36	1730.4	[M-2H]2-	864.191	1.01	863.1821; 695.1427; 577.1334; 575.1216; 451.1032; 425.0874; 407.0772; 289.0720; 287.0562; 245.0828; 137.0244; 125.0244	2	4.8616e+06	130259	0.0267934
309	b-Procyanidin tetramer (cat-cat-cat-cat)	15.135	C60H50O24	1154.27	[M-2H]2-	576.129	3.47	577.1334; 575.1216; 451.1032; 425.0874; 407.0772; 289.0720; 287.0562; 245.0828; 137.0244; 125.0244	2	2.4835e+07	505606	0.0203586

## Sheet: Foglio4
Table S7. Detailed data on the tentatively identified expected compounds
ID	Name	RT	Formula	Molecular Weight	Adduct	Experimental m/z	Δ (ppm)	Main Product Ions	Transformations	Parent Compound
310	Hydroxycaffeoquinone	3.08	C9H6O5	194.022	[M-H]-	193.014	2.1	193.0146; 149.0244; 121.0295	Quinone formation	Caffeic acid
311	Caffeoquinone	3.418	C9H6O4	178.027	[M-H]-	177.019	1.4	177.0193; 133.0297; 105.0345	Desaturation	Caffeic acid
									Quinone formation	Coumaric acid
312	Ferulic acid quinone	4.885	C10H8O5	208.037	[M-H]-	207.03	0.9	207.0304; 192.0065; 163.0398	Quinone formation	Ferulic acid
									Desaturation	Hydroxyferulic acid
313	Ferulic acid quinone	6.161	C10H8O5	208.037	[M-H]-	207.03	0.9	207.0304; 192.0065; 163.0398	Quinone formation	Ferulic acid
									Desaturation	Hydroxyferulic acid
314	Cyanidin quinone	6.22	C15H9O7+	301.034	[M]+	301.034	2.91	301.0348; 273.0398; 245.0449; 181.0134; 137.0235	Desaturation	Cyanidin
315	Myricetin o-quinone	12.831	C15H8O8	316.022	[M-H]-	315.015	0.6	315.0156; 287.0197; 271.0248; 259.0247; 151.0036; 107.0139	Desaturation	Myricetin
316	Quercetin p-quinone methide	17.339	C15H8O7	300.027	[M-H]-	299.02	1.1	299.0198; 271.0248; 243.0299; 227.0348; 215.0348; 199.0400; 171.0449; 151.0036; 133.0295; 107.0139	Desaturation	Quercetin
									Quinone formation	Kaempferol
317	Quercetin o-quinone	18.677	C15H8O7	300.027	[M-H]-	299.02	1.1	299.0198; 271.0257; 243.0302; 227.0352; 199.0398; 151.0038; 119.0132; 107.0139	Desaturation	Quercetin
									Quinone formation	Kaempferol
318	Isorhamnetin p-quinone methide	19.668	C16H10O7	314.043	[M-H]-	313.035	-0.2	313.03564; 285.0407; 269.0470; 241.0505; 217.0508; 213.0562; 147.0455; 109.0295	Desaturation	Isorhamnetin
319	Kaempferol p-quinone methide	20.236	C15H8O6	284.032	[M-H]-	283.025	0.7	283.0250; 255.0298; 227.0352; 211.0040; 183.0451; 155.0502; 151.0038; 117.0346; 107.0136	Desaturation	Kaempferol
320	Quercetin p-quinone methide isomer	20.329	C15H8O7	300.027	[M-H]-	299.02	1.2	299.0198; 271.0248; 243.0299; 227.0348; 215.0348; 199.0400; 171.0449; 151.0036; 133.0295; 107.0139	Desaturation	Quercetin
									Quinone formation	Kaempferol
321	Quercetin p-quinone methide isomer	20.547	C15H8O7	300.027	[M-H]-	299.02	1.2	299.0198; 271.0248; 243.0299; 227.0348; 215.0348; 199.0400; 171.0449; 151.0036; 133.0295; 107.0139	Desaturation	Quercetin
									Quinone formation	Kaempferol
322	Quercetin p-quinone methide isomer	21.958	C15H8O7	300.027	[M-H]-	299.02	1.1	299.0198; 271.0248; 243.0299; 227.0348; 215.0348; 199.0400; 171.0449; 151.0036; 133.0295; 107.0139	Desaturation	Quercetin
									Quinone formation	Kaempferol
